# Supplementary material for: Imaging Effector Memory T-Cells Predicts Response to PD1-Chemotherapy Combinations in Colon Cancer
Source: Biomedicines. 2022 Sep 20;10(10):2343. doi: 10.3390/biomedicines10102343 (PMC9598730; doi:10.3390/biomedicines10102343)
Supplement: Supplementary file 1 [file biomedicines-10-02343-s001.zip]

Archive with 1 entries (1 files):
- biomedicines-1896840-supplementary.pdf
